# Supplementary material for: Comparative Decoding of Physicochemical and Flavor Profiles of Coffee Prepared by High-Pressure Carbon Dioxide, Ice Drip, and Traditional Cold Brew
Source: Foods. 2025 Aug 16;14(16):2840. doi: 10.3390/foods14162840 (PMC12385513; doi:10.3390/foods14162840)
Supplement: Supplementary file 1 [file foods-14-02840-s001.zip]

Archive with 1 entries (1 files):
- foods-3782917-supplementary.pdf
